# Supplementary material for: Preserved Collateral Blood Flow in the Endovascular M2CAO Model Allows for Clinically Relevant Profiling of Injury Progression in Acute Ischemic Stroke
Source: PLoS One. 2017 Jan 9;12(1):e0169541. doi: 10.1371/journal.pone.0169541 (PMC5221807; doi:10.1371/journal.pone.0169541)
Supplement: S1 Dataset — (XLSX) [file pone.0169541.s001.xlsx]

## Sheet: Absolute ADC values
Apparent Diffusion Coefficient (10-3 mm2/s)
A. Short M2CAO group
M2CAO						Reperfusion					Control
id	10 min	30 min	60 min	90 min		10 min	30 min	60 min	90 min	Column1	Day 1
No 01	0.5174	0.5048	0.4704	ne	—	0.4442	ne	0.4408	ne	—	0.7334
No 02	0.554	0.5342	0.4762	ne	—	0.578	ne	0.6226	ne	—	0.7411
No 03	0.5295	0.49816	0.455	ne	—	0.397	ne	0.4006	ne	—	0.7117
No 04	0.753	0.605	0.5428	ne	—	0.4732	ne	0.6018	ne	—	0.7412
No 05	0.5442	0.4984	0.491	ne	—	ne	0.47682	0.4718	ne	—	0.7299
No 06	0.5504	0.5324	0.5266	ne	—	ne	0.660667	ne	0.662	—	0.7402
No 07	ne	0.635844	0.54422	0.564018	—	0.570469	0.578901	0.57984	ne	—	0.8253
No 08	ne	0.45532	0.41898	0.4135	—	0.43244	0.45078	0.48616	ne	—	0.7837
No 09	ne	0.6127	0.57576	0.55622	—	ne	0.57122	0.58474	ne	—	0.803
No 10	ne	0.5318	0.4908	0.46736	—	0.584218	0.63386	0.63812	ne	—	0.8005
B. Intermediate M2CAO group
M2CAO									Reperfusion					Control
id	10 min	30 min	60 min	90 min	120 min	150 min	180 min	—	10 m	30 min	60 min	90 min	Column1	Day 1
No 01	0.5416	ne	0.455	0.4352	0.43814	ne	0.461	—	0.481397	0.534	0.54036	0.5904	—	0.797
No 02	0.5514	0.468	0.4398	0.440704	0.4212	0.418	ne	—	0.4074	0.4304	0.431467	0.4474	—	0.7413
No 03	ne	0.4766	0.4914	0.477	0.4746	0.487695	0.4756	—	ne	ne	0.48552	0.4858	—	0.7309
No 04	ne	0.5454	0.506	0.4838	0.4814	0.494564	0.4856	—	0.4666	0.479763	0.5228	ne	—	0.785
No 05	ne	0.518	0.4776	0.4804	0.47462	0.4892	ne	—	0.4782	0.4741	0.4602	0.520033	—	0.7429
No 06	ne	0.56668	0.54202	0.52936	0.49242	0.48478	0.5058	—	0.4843	0.53194	0.49804	0.50112	—	0.7801
No 07	ne	0.56036	0.5548	0.5104	0.50306	0.47354	0.4893	—	0.57696	0.6146	0.619276	0.63632	—	0.8362
No 08	ne	ne	0.48984	0.46116	0.43764	0.4522	0.46218	—	0.46366	0.52962	0.58826	0.56118	—	0.821
C. Extended M2CAO group
M2CAO																							Reperfusion						Control
id	10 min	30 min	60 min	90 min	120 min	150 min	180 min	210 min	240 min	270 min	300 min	330 min	360 min	390 min	420 min	450 min	480 min	510 min	540 min	570 min	600 min	—	10 m	30 min	60 min	90 min	12 h	___	Day 1	12 h
No 01	ne	0.771805	0.61824	0.5534	0.56834	0.60556	0.59652	0.5742	0.602	0.5904	0.5962	0.6238	0.5684	0.621264	0.719302	0.615875	0.694742	0.539698	0.579306	0.716981	0.705204	—	0.583423	0.839475	0.71397	0.695912	0.6617	—	0.857798	0.865502
No 02	ne	0.5716	0.6024	0.5868	0.558	0.5308	0.5118	0.5106	0.505	0.4992	0.49746	0.4968	0.4954	0.4948	0.4924	0.4966	0.4904	0.489	0.4864	0.4814	0.4814	—	0.5056	0.5328	0.5438	0.5488	0.6943	—	0.775261	0.865502
No 03	ne	0.525	0.5012	0.4976	0.4996	0.4994	0.5096	0.5026	0.5036	0.4966	0.4984	0.5026	0.5012	0.5016	0.5012	0.514	0.5084	0.5106	0.4988	0.5082	0.5348	—	0.5576	0.586	0.5968	0.599	0.553133	—	0.783382	0.765043
No 04	ne	0.5502	0.50062	0.49144	0.48498	0.48866	0.49912	0.5022	0.49424	0.49822	0.48827	0.49372	0.49008	0.488168	0.48744	0.49308	0.49066	0.4902	0.48854	0.48906	0.48966	—	0.52806	0.56084	0.57028	0.57026	0.5895	—	0.768139	0.77822
No 05	ne	0.50035	0.4686	0.44696	0.44626	0.44352	0.44418	0.44598	0.44946	0.4537	0.4601	0.45738	0.45824	0.46226	0.46702	0.47688	0.48572	0.4848	0.48792	0.49376	0.5007	—	0.505717	0.52332	0.52822	0.534026	0.578033	—	0.764796	0.757826
No 06	ne	0.47906	0.46476	0.46472	0.46046	0.44062	0.4399	0.4519	0.45966	0.46106	0.46048	0.45776	0.45608	0.467	0.45318	0.45064	0.44586	0.46116	0.43106	0.42128	0.42572	—	ne	ne	ne	ne	ne	—	0.783504	ne
No 07	ne	0.57316	0.52806	0.4955	0.48296	0.46614	0.48186	0.4883	0.493536	0.50856	0.5146	0.51518	0.52258	0.51774	0.53172	0.529518	0.53124	0.52972	0.53016	0.53884	0.53104	—	ne	ne	ne	ne	ne	—	0.803134	ne
ne: Not Examined.

## Sheet: ADC Ratios
ADC Ratios (Lesion / Contralateral Control)
A. Short M2CAO group
M2CAO						Reperfusion
id	10 min	30 min	60 min	90 min		10 min	30 min	60 min	90 min
No 01	0.705481	0.688301	0.641396	ne	—	0.605672	ne	0.601036	ne
No 02	0.747537	0.72082	0.642558	ne	—	0.779922	ne	0.840103	ne
No 03	0.743993	0.699958	0.639314	ne	—	0.557819	ne	0.562878	ne
No 04	1.01592	0.816244	0.732326	ne	—	0.638424	ne	0.811927	ne
No 05	0.745582	0.682833	0.672695	ne	—	ne	0.653268	0.64639	ne
No 06	0.743583	0.719265	0.711429	ne	—	ne	0.892552	ne	0.894353
No 07	ne	0.77044	0.659421	0.68341	—	0.691226	0.701443	0.702581	ne
No 08	ne	0.580988	0.534618	0.527625	—	0.551793	0.575195	0.620339	ne
No 09	ne	0.763014	0.717011	0.692677	—	ne	0.711357	0.728194	ne
No 10	ne	0.664335	0.613117	0.583835	—	0.729816	0.79183	0.797152	ne						´´
B. Intermediate M2CAO group
M2CAO									Reperfusion
id	10 min	30 min	60 min	90 min	120 min	150 min	180 min	—	10 m	30 min	60 min	90 min
No 01	0.679548	ne	0.570891	0.546048	0.549737	ne	0.578419	—	0.604011	0.670013	0.677992	0.740778
No 02	0.743828	0.631323	0.593282	0.594502	0.568191	0.563874	ne	—	0.549575	0.580602	0.582041	0.603534
No 03	ne	0.652073	0.672322	0.65262	0.649336	0.667253	0.650705	—	ne	ne	0.664277	0.66466
No 04	ne	0.694777	0.644586	0.616306	0.613248	0.630018	0.618599	—	0.594395	0.611163	0.665987	ne
No 05	ne	0.697267	0.642886	0.646655	0.638875	0.6585	ne	—	0.643694	0.638175	0.619464	0.700004
No 06	ne	0.72642	0.694808	0.67858	0.631227	0.621433	0.648378	—	0.620818	0.681887	0.638431	0.642379
No 07	ne	0.670127	0.663478	0.61038	0.601602	0.5663	0.585147	—	0.689978	0.734992	0.740584	0.760966
No 08	ne	ne	0.596638	0.561705	0.533057	0.550792	0.562948	—	0.56475	0.645091	0.716516	0.683532
C. Extended M2CAO group
M2CAO																							Repefusion
id	10 min	30 min	60 min	90 min	120 min	150 min	180 min	210 min	240 min	270 min	300 min	330 min	360 min	390 min	420 min	450 min	480 min	510 min	540 min	570 min	600 min	—	10 m	30 min	60 min	90 min	12 h
No 01	ne	0.899751	0.720729	0.64514	0.662557	0.705947	0.695408	0.669388	0.701797	0.688274	0.695035	0.727211	0.662627	0.724254	0.838545	0.717972	0.809913	0.629167	0.675341	0.835839	0.82211	—	0.68014	0.978639	0.832329	0.811277	0.764527
No 02	ne	0.7373	0.777029	0.756906	0.719758	0.684673	0.660165	0.658617	0.651394	0.643912	0.641668	0.640816	0.639011	0.638237	0.635141	0.640558	0.632561	0.630755	0.627402	0.620952	0.620952	—	0.652167	0.687252	0.701441	0.707891	0.802193
No 03	ne	0.670171	0.63979	0.635195	0.637748	0.637492	0.650513	0.641577	0.642854	0.633918	0.636216	0.641577	0.63979	0.640301	0.63979	0.656129	0.648981	0.651789	0.636726	0.648726	0.682681	—	0.711786	0.748039	0.761825	0.764633	0.723009
No 04	ne	0.716277	0.651731	0.63978	0.63137	0.636161	0.649778	0.653788	0.643425	0.648607	0.635653	0.642748	0.63801	0.63552	0.634573	0.641915	0.638765	0.638166	0.636005	0.636682	0.637463	—	0.687454	0.730128	0.742418	0.742392	0.757498
No 05	ne	0.654227	0.612712	0.584417	0.583502	0.579919	0.580782	0.583136	0.587686	0.59323	0.601598	0.598042	0.599166	0.604423	0.610646	0.623539	0.635097	0.633895	0.637974	0.64561	0.654684	—	0.661244	0.684261	0.690668	0.698259	0.762752
No 06	ne	0.611433	0.593181	0.59313	0.587693	0.562371	0.561452	0.576768	0.586672	0.588459	0.587719	0.584247	0.582103	0.59604	0.578402	0.57516	0.569059	0.588587	0.550169	0.537687	0.543354	—	ne	ne	ne	ne	ne
No 07	ne	0.713654	0.657499	0.616958	0.601344	0.580401	0.599975	0.607993	0.614513	0.633219	0.64074	0.641462	0.650676	0.64465	0.662056	0.659315	0.661459	0.659566	0.660114	0.670922	0.66121	—	ne	ne	ne	ne	ne
ne: Not Examined.
