# Supplementary material for: Preserved Collateral Blood Flow in the Endovascular M2CAO Model Allows for Clinically Relevant Profiling of Injury Progression in Acute Ischemic Stroke
Source: PLoS One. 2017 Jan 9;12(1):e0169541. doi: 10.1371/journal.pone.0169541 (PMC5221807; doi:10.1371/journal.pone.0169541)
Supplement: S2 Dataset — (XLSX) [file pone.0169541.s002.xlsx]

## Sheet: T2 Signal Intensity
T2 - Signal Intensity
A. Short M2CAO group
M2CAO						Reperfusion					Control
id	10 min	30 min	60 min	90 min		10 min	30 min	60 min	90 min2	Column1	Day 1
No 01	12343.1	14396.8	14586.2	ne	—	12677.9	ne	13403	ne	—	12343.1
No 02	13095.7	14022.7	13901.3	ne	—	15750.7	ne	15639.3	ne	—	13095.7
No 03	18863.8	21833.8	22457.2	ne	—	26934.2	ne	26683.5	ne	—	18863.8
No 04	24418.7	22041.3	19533.2	ne	—	13520	ne	12096	ne	—	12091.5
No 05	21317	21695.8	22277.5	ne	—	ne	22733.7	23050.4	ne	—	21317
No 06	23231.9	23007.9	23165.1	ne	—	ne	28164.2	ne	28228.5	—	23231.9
No 07	ne	16758.4	17083	16994.4	—	16226.1	18322.8	18677.4	ne	—	16758.4
No 08	ne	20787.5	22346.7	23604.7	—	23560	24467.1	25608.4	ne	—	20787.5
No 09	ne	13670.6	14675.4	14882.2	—	ne	19052.3	19514.1	ne	—	13670.6
No 10	ne	20424.7	20785.1	21163.5	—	22910.4	23304.5	24058	ne	—	20424.7
B. Intermediate M2CAO group
M2CAO									Reperfusion					Control
id	10 min	30 min	60 min	90 min	120 min	150 min	180 min	—	10 m	30 min	60 min	90 min	Column1	Day 1
No 01	12080.2	ne	12639.6	12931.4	12539.7	ne	13465.6	—	14705.3	14768	15380.7	15515	—	12080.2
No 02	12091.5	12154.5	12517.7	13264.8	13520	12096	ne	—	12475.6	11821.2	12897.3	12966.2	—	12091.5
No 03	ne	12281.4	12511.8	12621.8	12539.8	12676.7	12820.8	—	ne	ne	12760.1	12250.7	—	12281.4
No 04	ne	13509.8	13620.6	13859.3	14179.4	14897.1	14846.8	—	13830.4	15294.5	16217.4	ne	—	13509.8
No 05	ne	21251.8	21819.6	22152.4	22330.9	22866.2	ne	—	24597.6	26571.4	26950.8	28821.8	—	21251.8
No 06	ne	16456.2	17219.1	17727.8	17838.3	18412.1	18553.8	—	18220.2	19887.8	20350.2	20606.8	—	16456.2
No 07	ne	19020.8	18795.1	19578.5	20185.9	20084.7	20228.7	—	20794.2	21349.5	21397.4	21245.3	—	19020.8
No 08	ne	ne	20231	21104.3	21265.7	21240.7	21522.4	—	21732.8	22186.7	23334	23898.6	—	20231
C. Extended M2CAO group
M2CAO																							Reperfusion						Control
id	10 min	30 min	60 min	90 min	120 min	150 min	180 min	210 min	240 min	270 min	300 min	330 min	360 min	390 min	420 min	450 min	480 min	510 min	540 min	570 min	600 min	—	10 m	30 min	60 min	90 min	12 h	___	Day 1	12 h
No 01	ne	19606.4	18006.2	16657.8	16297.2	19402	19949.4	19760.8	19830.4	19878.4	19929.6	20502.4	21321.4	21334.4	21749.2	21737.4	21525.8	22148	22401.8	22385.8	22526.8	—	24747.4	24492.8	24887.2	25198	30380.6	—	19606.4	19357.5
No 02	ne	23029.6	23947.6	23959.4	22927.8	23516.6	24428.6	24647	24962.6	25172	25453	25709	26032.6	26316	27004.2	26794.2	26790	27108.6	27607.2	27610	27644.4	—	29194.2	30630.6	30919.4	31291.2	16575.5	—	23029.6	11783.3
No 03	ne	23326.6	24113.8	20813.4	24382.4	25255.2	25377.2	25133.6	25675.6	25697	25941.8	26178.4	26786.6	26869.4	26500.6	27056.4	27098.8	27578.4	27694.8	28359.4	28678.8	—	29341.2	30125.8	31182.4	30771.4	27231.7	—	23326.6	18870.8
No 04	ne	11344.7	11613.6	12246.1	12170.8	12564.1	12625.1	12480.3	12213.5	12223.5	12069.9	12003.4	12143.2	12227	12308.9	12383.2	12558.7	12788.3	12895.1	12936.8	12985	—	13154	13162.3	13369.3	13506.8	22176.2	—	11344.7	13634.8
No 05	ne	25943.2	26775.8	25475.7	25792.2	25554.4	26080.7	26158.1	26337.3	26724.8	27479.4	27492.6	27390.5	28010.2	28599.7	28181.8	28366.3	28270.6	28631.2	28811.5	28530.4	—	26734.7	27128.4	27702.9	26576.1	30590.4	—	25943.2	19622.5
No 06	ne	22080.7	22334.7	23525.1	23871.2	23541.8	23678.6	24223	24222	24396.9	24314.8	24705.5	24875.4	25024	25162.6	25180.4	25364.9	25611	25658.8	25901.2	25957.6	—	ne	ne	ne	ne	ne	—	22080.7	ne
No 07	ne	19024.1	20006.9	19835.2	20309.2	20189.1	20591	22108	21982.1	22074.9	22128.2	22892	22993.2	23030.7	23243.1	23113.1	23565.6	23054.5	23241	23382.7	23394.7	—	ne	ne	ne	ne	ne	—	19024.1	ne
ne: Not Examined.

## Sheet: T2 signal Ratios
T2 - Signal (Lesion / Control)
A. Short M2CAO group
M2CAO						Reperfusion
id	10 min	30 min	60 min	90 min		10 min	30 min	60 min	90 min
No 01	0.705481	0.688301	0.641396	ne	—	0.605672	ne	0.601036	ne
No 02	0.747537	0.72082	0.642558	ne	—	0.779922	ne	0.840103	ne
No 03	0.743993	0.699958	0.639314	ne	—	0.557819	ne	0.562878	ne
No 04	1.01592	0.816244	0.732326	ne	—	0.638424	ne	0.811927	ne
No 05	0.745582	0.682833	0.672695	ne	—	ne	0.653268	0.64639	ne
No 06	0.743583	0.719265	0.711429	ne	—	ne	0.892552	ne	0.894353
No 07	ne	0.77044	0.659421	0.68341	—	0.691226	0.701443	0.702581	ne
No 08	ne	0.580988	0.534618	0.527625	—	0.551793	0.575195	0.620339	ne
No 09	ne	0.763014	0.717011	0.692677	—	ne	0.711357	0.728194	ne
No 10	ne	0.664335	0.613117	0.583835	—	0.729816	0.79183	0.797152	ne						´´
B. Intermediate M2CAO group
M2CAO									Reperfusion
id	10 min	30 min	60 min	90 min	120 min	150 min	180 min	—	10 m	30 min	60 min	90 min
No 01	0.679548	ne	0.570891	0.546048	0.549737	ne	0.578419	—	0.604011	0.670013	0.677992	0.740778
No 02	0.743828	0.631323	0.593282	0.594502	0.568191	0.563874	ne	—	0.549575	0.580602	0.582041	0.603534
No 03	ne	0.652073	0.672322	0.65262	0.649336	0.667253	0.650705	—	ne	ne	0.664277	0.66466
No 04	ne	0.694777	0.644586	0.616306	0.613248	0.630018	0.618599	—	0.594395	0.611163	0.665987	ne
No 05	ne	0.697267	0.642886	0.646655	0.638875	0.6585	ne	—	0.643694	0.638175	0.619464	0.700004
No 06	ne	0.72642	0.694808	0.67858	0.631227	0.621433	0.648378	—	0.620818	0.681887	0.638431	0.642379
No 07	ne	0.670127	0.663478	0.61038	0.601602	0.5663	0.585147	—	0.689978	0.734992	0.740584	0.760966
No 08	ne	ne	0.596638	0.561705	0.533057	0.550792	0.562948	—	0.56475	0.645091	0.716516	0.683532
C. Extended M2CAO group
M2CAO																							Repefusion
id	10 min	30 min	60 min	90 min	120 min	150 min	180 min	210 min	240 min	270 min	300 min	330 min	360 min	390 min	420 min	450 min	480 min	510 min	540 min	570 min	600 min	—	10 m	30 min	60 min	90 min	12 h
No 01	ne	0.899751	0.720729	0.64514	0.662557	0.705947	0.695408	0.669388	0.701797	0.688274	0.695035	0.727211	0.662627	0.724254	0.838545	0.717972	0.809913	0.629167	0.675341	0.835839	0.82211	—	0.68014	0.978639	0.832329	0.811277	0.764527
No 02	ne	0.7373	0.777029	0.756906	0.719758	0.684673	0.660165	0.658617	0.651394	0.643912	0.641668	0.640816	0.639011	0.638237	0.635141	0.640558	0.632561	0.630755	0.627402	0.620952	0.620952	—	0.652167	0.687252	0.701441	0.707891	0.802193
No 03	ne	0.670171	0.63979	0.635195	0.637748	0.637492	0.650513	0.641577	0.642854	0.633918	0.636216	0.641577	0.63979	0.640301	0.63979	0.656129	0.648981	0.651789	0.636726	0.648726	0.682681	—	0.711786	0.748039	0.761825	0.764633	0.723009
No 04	ne	0.716277	0.651731	0.63978	0.63137	0.636161	0.649778	0.653788	0.643425	0.648607	0.635653	0.642748	0.63801	0.63552	0.634573	0.641915	0.638765	0.638166	0.636005	0.636682	0.637463	—	0.687454	0.730128	0.742418	0.742392	0.757498
No 05	ne	0.654227	0.612712	0.584417	0.583502	0.579919	0.580782	0.583136	0.587686	0.59323	0.601598	0.598042	0.599166	0.604423	0.610646	0.623539	0.635097	0.633895	0.637974	0.64561	0.654684	—	0.661244	0.684261	0.690668	0.698259	0.762752
No 06	ne	0.611433	0.593181	0.59313	0.587693	0.562371	0.561452	0.576768	0.586672	0.588459	0.587719	0.584247	0.582103	0.59604	0.578402	0.57516	0.569059	0.588587	0.550169	0.537687	0.543354	—	ne	ne	ne	ne	ne
No 07	ne	0.713654	0.657499	0.616958	0.601344	0.580401	0.599975	0.607993	0.614513	0.633219	0.64074	0.641462	0.650676	0.64465	0.662056	0.659315	0.661459	0.659566	0.660114	0.670922	0.66121	—	ne	ne	ne	ne	ne
ne: Not examined.
