# Supplementary material for: Preserved Collateral Blood Flow in the Endovascular M2CAO Model Allows for Clinically Relevant Profiling of Injury Progression in Acute Ischemic Stroke
Source: PLoS One. 2017 Jan 9;12(1):e0169541. doi: 10.1371/journal.pone.0169541 (PMC5221807; doi:10.1371/journal.pone.0169541)
Supplement: S3 Dataset — (XLSX) [file pone.0169541.s003.xlsx]

## Sheet: CBF Short M2CAO group
No 07
Short M2CAO
30 min M2CAO
ROI	Cerebral blood Flow (ml/g/min)	Standard deviation	Ratio (ROI / ROI Control)
Core	0.262102	0.263316
Core Control	1.37312	0.231053	0.190881
Penumbra	0.385053	0.206401
Penumbra Control	1.41455	0.23408	0.272209
PCAR	1.27107	0.257479
PCAR Control	1.57782	0.352183	0.805586
ACAR	0.688644	0.1358
ACAR Control	1.45404	0.278319	0.473607
60 min M2CAO
ROI	Cerebral blood Flow (ml/g/min)	Standard deviation	Ratio (ROI / ROI Control)
Core	0.305586	0.350851
Core Control	1.24913	0.248509	0.244639
Penumbra	0.430497	0.233849
Penumbra Control	1.29997	0.249365	0.331159
PCAR	1.31327	0.275596
PCAR Control	1.39228	0.318297	0.943251
ACAR	0.698622	0.135462
ACAR Control	1.4039	0.263952	0.497629
90 min M2CAO
ROI	Cerebral blood Flow (ml/g/min)	Standard deviation	Ratio (ROI / ROI Control)
Core	0.327197	0.370065
Core Control	1.2249	0.226603	0.267121
Penumbra	0.398723	0.207218
Penumbra Control	1.24894	0.207735	0.319249
PCAR	1.34311	0.281858
PCAR Control	1.30531	0.28419	1.02896
ACAR	0.586643	0.13512
ACAR Control	1.33522	0.240071	0.439361
No 08
Short M2CAO
30 min M2CAO
ROI	Cerebral blood Flow (ml/g/min)	Standard deviation	Ratio (ROI / ROI Control)
Core	0.0939419	0.24965
Core Control	1.56786	0.288957	0.0599173
Penumbra	0.303327	0.260164
Penumbra Control	1.53653	0.299381	0.19741
PCAR	1.1602	0.317959
PCAR Control	1.73235	0.378033	0.669726
ACAR	0.823172	0.298092
ACAR Control	1.62214	0.302857	0.507461
60 min M2CAO
ROI	Cerebral blood Flow (ml/g/min)	Standard deviation	Ratio (ROI / ROI Control)
Core	0.153082	0.203933
Core Control	1.37668	0.265751	0.111197
Penumbra	0.322114	0.206027
Penumbra Control	1.32015	0.263677	0.243998
PCAR	1.12677	0.336346
PCAR Control	1.67789	0.368687	0.67154
ACAR	0.647436	0.135068
ACAR Control	1.40298	0.25694	0.461472
90 min M2CAO
ROI	Cerebral blood Flow (ml/g/min)	Standard deviation	Ratio (ROI / ROI Control)
Core	0.408984	0.470463
Core Control	1.33275	0.263988	0.306872
Penumbra	0.49393	0.338383
Penumbra Control	1.26023	0.271146	0.391936
PCAR	1.08998	0.45454
PCAR Control	1.44097	0.398159	0.756421
ACAR	0.797901	0.315902
ACAR Control	1.37258	0.27252	0.581315
No 09
Short M2CAO
30 min M2CAO
ROI	Cerebral blood Flow (ml/g/min)	Standard deviation	Ratio (ROI / ROI Control)
Core	0.208718	0.253936
Core Control	1.29177	0.294144	0.161575
Penumbra	0.358247	0.200099
Penumbra Control	1.46016	0.27684	0.245348
PCAR	1.75881	0.317063
PCAR Control	1.87315	0.343936	0.938958
ACAR	0.429875	0.180691
ACAR Control	1.47878	0.334998	0.290696
60 min M2CAO
ROI	Cerebral blood Flow (ml/g/min)	Standard deviation	Ratio (ROI / ROI Control)
Core	0.348526	0.275452
Core Control	1.2819	0.290013	0.271882
Penumbra	0.691891	0.405415
Penumbra Control	1.38236	0.4182	0.500514
PCAR	1.76583	0.326178
PCAR Control	1.81006	0.326476	0.975564
ACAR	0.743466	0.336573
ACAR Control	1.54797	0.480919	0.480285
90 min M2CAO
ROI	Cerebral blood Flow (ml/g/min)	Standard deviation	Ratio (ROI / ROI Control)
Core	0.599495	0.414062
Core Control	1.35927	0.254063	0.441042
Penumbra	1.22664	0.504405
Penumbra Control	1.49921	0.300135	0.818191
PCAR	1.7994	0.370022
PCAR Control	1.8191	0.344477	0.98917
ACAR	1.31404	0.40164
ACAR Control	1.64244	0.3902	0.800054
No 10
Short M2CAO
30 min M2CAO
ROI	Cerebral blood Flow (ml/g/min)	Standard deviation	Ratio (ROI / ROI Control)
Core	0.38139	0.455334
Core Control	1.85986	0.234332	0.205064
Penumbra	0.382277	0.225732
Penumbra Control	1.7059	0.327792	0.224091
PCAR	1.6801	0.388504
PCAR Control	2.2161	0.47791	0.758134
ACAR	0.540423	0.235817
ACAR Control	1.617	0.339284	0.334213
60 min M2CAO
ROI	Cerebral blood Flow (ml/g/min)	Standard deviation	Ratio (ROI / ROI Control)
Core	0.296868	0.576824
Core Control	1.88001	0.247266	0.157908
Penumbra	0.622204	0.40021
Penumbra Control	1.65488	0.328598	0.375981
PCAR	1.80322	0.392782
PCAR Control	2.20789	0.436738	0.816716
ACAR	0.805056	0.357289
ACAR Control	1.70474	0.320446	0.472246
90 min M2CAO
ROI	Cerebral blood Flow (ml/g/min)	Standard deviation	Ratio (ROI / ROI Control)
Core	0.198373	0.641761
Core Control	2.07884	0.330572	0.0954249
Penumbra	0.885498	0.469179
Penumbra Control	1.87674	0.393242	0.471828
PCAR	1.89617	0.436387
PCAR Control	2.26173	0.458676	0.838372
ACAR	1.39965	0.443522
ACAR Control	1.97362	0.406556	0.709179

## Sheet: CBF Intermediate M2CAO group
No 02
Intermediate M2CAO
30 min M2CAO
ROI	Cerebral blood Flow (ml/g/min)	Standard deviation	Ratio (ROI / ROI Control)
Core	0.0882459	0.263826
Core Control	1.27186	0.258791	0.0693833
Penumbra	0.134924	0.183426
Penumbra Control	1.19564	0.254967	0.112847
PCAR	1.61282	0.294736
PCAR Control	1.71267	0.306766	0.941699
ACAR	0.719018	0.204235
ACAR Control	1.23521	0.240934	0.582102
60 min M2CAO
ROI	Cerebral blood Flow (ml/g/min)	Standard deviation	Ratio (ROI / ROI Control)
Core	0.1122	0.280781
Core Control	1.58783	0.277329	0.0706625
Penumbra	0.206028	0.247854
Penumbra Control	1.5684	0.312231	0.131362
PCAR	2.01914	0.3982
PCAR Control	2.10115	0.348909	0.960969
ACAR	1.02652	0.439531
ACAR Control	1.74966	0.272966	0.586697
90 min M2CAO
ROI	Cerebral blood Flow (ml/g/min)	Standard deviation	Ratio (ROI / ROI Control)
Core	0.315998	0.353771
Core Control	1.75165	0.297718	0.1804
Penumbra	0.373979	0.305608
Penumbra Control	1.70898	0.336918	0.218832
PCAR	2.02562	0.428338
PCAR Control	2.16779	0.36848	0.934417
ACAR	1.47885	0.609157
ACAR Control	1.90317	0.29228	0.777046
120 min M2CAO
ROI	Cerebral blood Flow (ml/g/min)	Standard deviation	Ratio (ROI / ROI Control)
Core	0.382619	0.351827
Core Control	1.76574	0.302946	0.21669
Penumbra	0.515931	0.318523
Penumbra Control	1.72256	0.341405	0.299514
PCAR	2.077	0.47324
PCAR Control	2.22273	0.383081	0.934436
ACAR	1.52362	0.522577
ACAR Control	1.88135	0.292245	0.809855
150 min M2CAO
ROI	Cerebral blood Flow (ml/g/min)	Standard deviation	Ratio (ROI / ROI Control)
Core	0.51031	0.364192
Core Control	1.493	0.271679	0.341802
Penumbra	0.703704	0.326873
Penumbra Control	1.44982	0.330482	0.485373
PCAR	1.8547	0.407861
PCAR Control	1.95579	0.317957	0.948312
ACAR	1.31668	0.382235
ACAR Control	1.57809	0.24123	0.83435
180 min M2CAO
ROI	Cerebral blood Flow (ml/g/min)	Standard deviation	Ratio (ROI / ROI Control)
Core	0.576001	0.409042
Core Control	1.31275	0.2571	0.438774
Penumbra	0.770306	0.281935
Penumbra Control	1.31231	0.289384	0.586985
PCAR	1.63646	0.368855
PCAR Control	1.76802	0.309935	0.925589
ACAR	1.15278	0.343319
ACAR Control	1.4199	0.233096	0.811874
No 03
Intermediate M2CAO
30 min M2CAO
ROI	Cerebral blood Flow (ml/g/min)	Standard deviation	Ratio (ROI / ROI Control)
Core	0.127913	0.164895
Core Control	0.882862	0.206283	0.144884
Penumbra	0.189057	0.138177
Penumbra Control	0.877019	0.216277	0.215568
PCAR	1.51514	0.34875
PCAR Control	1.46336	0.307757	0.925589
ACAR	0.405245	0.132787
ACAR Control	0.925798	0.187719	0.437725
60 min M2CAO
ROI	Cerebral blood Flow (ml/g/min)	Standard deviation	Ratio (ROI / ROI Control)
Core	0.127729	0.177981
Core Control	0.906666	0.194647	0.140878
Penumbra	0.257678	0.185205
Penumbra Control	0.914247	0.21612	0.281847
PCAR	1.58648	0.346003
PCAR Control	1.58236	0.286851	1.0026
ACAR	0.658718	0.22342
ACAR Control	0.971483	0.1749	0.678054
90 min M2CAO
ROI	Cerebral blood Flow (ml/g/min)	Standard deviation	Ratio (ROI / ROI Control)
Core	0.102256	0.175446
Core Control	1.15843	0.233866	0.0882712
Penumbra	0.237953	0.199917
Penumbra Control	1.13919	0.280321	0.208879
PCAR	1.73408	0.336991
PCAR Control	1.98976	0.303109	0.871502
ACAR	0.604046	0.144723
ACAR Control	1.18615	0.209796	0.509249
120 min M2CAO
ROI	Cerebral blood Flow (ml/g/min)	Standard deviation	Ratio (ROI / ROI Control)
Core	0.111962	0.196275
Core Control	1.15665	0.263332	0.0967985
Penumbra	0.288204	0.23497
Penumbra Control	1.16587	0.309167	0.247201
PCAR	1.7486	0.326768
PCAR Control	2.02658	0.285301	0.862833
ACAR	0.762469	0.247099
ACAR Control	1.1745	0.215214	0.649186
150 min M2CAO
ROI	Cerebral blood Flow (ml/g/min)	Standard deviation	Ratio (ROI / ROI Control)
Core	0.123467	0.168633
Core Control	1.14539	0.240588	0.107795
Penumbra	0.251403	0.193063
Penumbra Control	1.16128	0.285197	0.216488
PCAR	2.00147	0.366822
PCAR Control	2.04523	0.294557	0.978604
ACAR	0.499049	0.178071
ACAR Control	1.17675	0.210356	0.424091
180 min M2CAO
ROI	Cerebral blood Flow (ml/g/min)	Standard deviation	Ratio (ROI / ROI Control)
Core	0.0850996	0.178784
Core Control	1.12553	0.260538	0.0756085
Penumbra	0.232746	0.182853
Penumbra Control	1.15365	0.298651	0.201747
PCAR	2.04949	0.388234
PCAR Control	2.09096	0.309765	0.980167
ACAR	0.482934	0.185552
ACAR Control	1.19477	0.233651	0.404207
No 04
Intermediate M2CAO
30 min M2CAO
ROI	Cerebral blood Flow (ml/g/min)	Standard deviation	Ratio (ROI / ROI Control)
Core	0.0463307	0.120941
Core Control	1.54588	0.182189	0.0299704
Penumbra	0.223747	0.175575
Penumbra Control	1.42067	0.255014	0.157494
PCAR	1.87894	0.334155
PCAR Control	1.7932	0.303205	1.04781
ACAR	0.692963	0.249752
ACAR Control	1.49459	0.245002	0.463648
60 min M2CAO
ROI	Cerebral blood Flow (ml/g/min)	Standard deviation	Ratio (ROI / ROI Control)
Core	0.103863	0.22171
Core Control	1.79599	0.204445	0.0578305
Penumbra	0.231113	0.209256
Penumbra Control	1.62136	0.295236	0.142543
PCAR	1.29171	0.31585
PCAR Control	2.05181	0.364192	0.629547
ACAR	0.969901	0.261712
ACAR Control	1.84238	0.276307	0.526439
90 min M2CAO
ROI	Cerebral blood Flow (ml/g/min)	Standard deviation	Ratio (ROI / ROI Control)
Core	0.114295	0.20709
Core Control	1.78011	0.187189	0.0642067
Penumbra	0.336823	0.267638
Penumbra Control	1.62918	0.318621	0.206744
PCAR	1.86684	0.578015
PCAR Control	1.95626	0.358511	0.95429
ACAR	1.18827	0.353371
ACAR Control	1.78301	0.254001	0.66644
120 min M2CAO
Not examined
150 min M2CAO
ROI	Cerebral blood Flow (ml/g/min)	Standard deviation	Ratio (ROI / ROI Control)
Core	0.475719	0.391574
Core Control	1.71045	0.200589	0.278125
Penumbra	0.735835	0.354708
Penumbra Control	1.59267	0.376493	0.462013
PCAR	1.83446	0.445396
PCAR Control	1.8481	0.354967	0.992619
ACAR	1.76107	0.369312
ACAR Control	1.88924	0.344777	0.932158
180 min M2CAO
ROI	Cerebral blood Flow (ml/g/min)	Standard deviation	Ratio (ROI / ROI Control)
Core	0.602975	0.437641
Core Control	1.68386	0.187931	0.358091
Penumbra	0.842764	0.362866
Penumbra Control	1.56427	0.397911	0.538759
PCAR	1.84587	0.354685
PCAR Control	1.84299	0.357217	1.00156
ACAR	1.68808	0.360106
ACAR Control	1.91742	0.332057	0.880391
No 05
Intermediate M2CAO
30 min M2CAO
ROI	Cerebral blood Flow (ml/g/min)	Standard deviation	Ratio (ROI / ROI Control)
Core	0.0813421	0.162935
Core Control	1.2506	0.292981	0.0650425
Penumbra	0.188125	0.178148
Penumbra Control	1.1944	0.270927	0.157506
PCAR	2.11699	0.420893
PCAR Control	2.01507	0.432365	1.05058
ACAR	0.783106	0.222838
ACAR Control	1.19973	0.243089	0.652735
60 min M2CAO
ROI	Cerebral blood Flow (ml/g/min)	Standard deviation	Ratio (ROI / ROI Control)
Core	0.113669	0.20191
Core Control	1.12262	0.259164	0.101253
Penumbra	0.215758	0.179753
Penumbra Control	1.07765	0.23645	0.200212
PCAR	2.18997	0.411738
PCAR Control	1.75461	0.341993	1.24812
ACAR	0.625933	0.228922
ACAR Control	1.02779	0.219061	0.609009
90 min M2CAO
ROI	Cerebral blood Flow (ml/g/min)	Standard deviation	Ratio (ROI / ROI Control)
Core	0.111443	0.206167
Core Control	1.09622	0.2844	0.101661
Penumbra	0.240194	0.217203
Penumbra Control	1.04969	0.26714	0.228824
PCAR	2.05151	0.402749
PCAR Control	1.6453	0.308405	1.24689
ACAR	0.795987	0.204131
ACAR Control	1.00642	0.220496	0.790909
120 min M2CAO
ROI	Cerebral blood Flow (ml/g/min)	Standard deviation	Ratio (ROI / ROI Control)
Core	0.0866592	0.171336
Core Control	1.08052	0.272224	0.0802014
Penumbra	0.218188	0.174358
Penumbra Control	1.0447	0.225271	0.208852
PCAR	1.86565	0.399812
PCAR Control	1.65864	0.302861	1.12481
ACAR	0.58915	0.204578
ACAR Control	0.936419	0.191012	0.629152
150 min M2CAO
ROI	Cerebral blood Flow (ml/g/min)	Standard deviation	Ratio (ROI / ROI Control)
Core	0.0792004	0.177609
Core Control	1.07886	0.284726	0.0734112
Penumbra	0.207961	0.157119
Penumbra Control	1.02501	0.24662	0.202887
PCAR	1.86757	0.36741
PCAR Control	1.63858	0.309383	1.13975
ACAR	0.600048	0.213933
ACAR Control	0.949368	0.19117	0.63205
180 min M2CAO
ROI	Cerebral blood Flow (ml/g/min)	Standard deviation	Ratio (ROI / ROI Control)
Core	0.056856	0.176255
Core Control	1.3256	0.339017	0.0428908
Penumbra	0.182418	0.181317
Penumbra Control	1.24655	0.322073	0.146338
PCAR	1.75487	0.430628
PCAR Control	1.9344	0.356805	0.907191
ACAR	0.892214	0.239307
ACAR Control	1.14429	0.244511	0.77971
No 06
Intermediate M2CAO
30 min M2CAO
ROI	Cerebral blood Flow (ml/g/min)	Standard deviation	Ratio (ROI / ROI Control)
Core	0.0406653	0.262276
Core control	1.28521	0.384301	0.031641
Penumbra	0.162956	0.221565
Penumbra control	1.24827	0.397403	0.130545
PCAR	1.15339	0.250234
PCAR control	1.33854	0.269116	0.861678
ACAR Control	1.25572	0.317746
ACAR	0.791421	0.192669	0.630253
60 min M2CAO
ROI	Cerebral blood Flow (ml/g/min)	Standard deviation	Ratio (ROI / ROI Control)
Core	0.0702644	0.238978
Core control	1.24318	0.308467	0.0565199
Penumbra	0.184438	0.224217
Penumbra control	1.22521	0.388373	0.150536
PCAR	1.56138	0.419248
PCAR control	1.3062	0.295391	1.19536
ACAR Control	1.24303	0.275519
ACAR	0.665169	0.188801	0.535119
90 min M2CAO
ROI	Cerebral blood Flow (ml/g/min)	Standard deviation	Ratio (ROI / ROI Control)
Core	0.0609826	0.250502
Core control	1.08047	0.274108	0.0564408
Penumbra	0.197101	0.260222
Penumbra control	1.06225	0.537155	0.18555
PCAR	1.4398	0.374057
PCAR control	1.22436	0.27804	1.17596
ACAR Control	1.19889	0.260216
ACAR	0.714691	0.248141	0.596127
120 min M2CAO
ROI	Cerebral blood Flow (ml/g/min)	Standard deviation	Ratio (ROI / ROI Control)
Core	0.0655868	0.237175
Core control	1.07053	0.29591	0.0612657
Penumbra	0.180099	0.248054
Penumbra control	0.98352	0.518817	0.183117
PCAR	1.38612	0.318905
PCAR control	1.25094	0.276353	1.10806
ACAR	0.591095	0.26366
ACAR Control	1.10907	0.257312	0.532965
150 min M2CAO
ROI	Cerebral blood Flow (ml/g/min)	Standard deviation	Ratio (ROI / ROI Control)
Core	0.0429286	0.251826
Core control	1.08611	0.293909	0.0395251
Penumbra	0.240909	0.274512
Penumbra control	1.04122	0.472527	0.231372
PCAR	1.37989	0.299999
PCAR control	1.35135	0.287472	1.02112
ACAR	1.06235	0.343198
ACAR Control	1.16601	0.255076	0.911099
180 min M2CAO
ROI	Cerebral blood Flow (ml/g/min)	Standard deviation	Ratio (ROI / ROI Control)
Core	0.0909589	0.341474
Core control	1.09197	0.293538	0.083298
Penumbra	0.317384	0.354224
Penumbra control	1.09106	0.523445	0.290895
PCAR	1.19349	0.250439
PCAR control	1.2872	0.242466	0.927199
ACAR Control	1.16021	0.232054
ACAR	0.824756	0.234303	0.710868
No 07
Intermediate M2CAO
30 min M2CAO
ROI	Cerebral blood Flow (ml/g/min)	Standard deviation	Ratio (ROI / ROI Control)
Core	0.203802	0.400677
Core control	2.36003	0.626927	0.0863557
Penumbra	0.434632	0.357225
Penumbra control	2.35776	0.81363	0.184341
PCAR	2.38202	0.487495
PCAR control	2.64324	0.45814	0.901174
ACAR	0.742721	0.355857
ACAR control	2.23663	0.563896	0.332071
60 min M2CAO
ROI	Cerebral blood Flow (ml/g/min)	Standard deviation	Ratio (ROI / ROI Control)
Core	0.16217	0.326617
Core control	2.28137	0.640721	0.0710845
Penumbra	0.246811	0.373993
Penumbra control	2.17605	0.93718	0.113422
PCAR	2.35734	0.518735
PCAR control	2.47484	0.458179	0.952522
ACAR	0.520649	0.40433
ACAR control	2.17869	0.59314	0.238973
90 min M2CAO
ROI	Cerebral blood Flow (ml/g/min)	Standard deviation	Ratio (ROI / ROI Control)
Core	0.186695	0.420904
Core control	2.23455	0.572159	0.0835493
Penumbra	0.380746	0.410286
Penumbra control	2.19528	0.634123	0.173438
PCAR	2.37095	0.574449
PCAR control	2.50066	0.48087	0.94813
ACAR	0.685484	0.269056
ACAR control	2.18297	0.546849	0.314014
120 min M2CAO
ROI	Cerebral blood Flow (ml/g/min)	Standard deviation	Ratio (ROI / ROI Control)
Core	0.218082	0.51048
Core control	2.12204	0.463795	0.10277
Penumbra	0.460263	0.48475
Penumbra control	2.17867	0.56673	0.211259
PCAR	2.26912	0.555569
PCAR control	2.41452	0.486734	0.939781
ACAR	0.817069	0.329156
ACAR control	2.13855	0.519491	0.382067
150 min M2CAO
ROI	Cerebral blood Flow (ml/g/min)	Standard deviation	Ratio (ROI / ROI Control)
Core	0.163119	0.522457
Core control	1.64767	0.522286	0.0989998
Penumbra	0.182396	0.57898
Penumbra control	1.51063	0.881832	0.120742
PCAR	1.77019	0.520398
PCAR control	1.97582	0.564129	0.895927
ACAR	0.537246	0.373814
ACAR control	1.58005	0.641421	0.340018
180 min M2CAO
ROI	Cerebral blood Flow (ml/g/min)	Standard deviation	Ratio (ROI / ROI Control)
Core	0.27516	0.583071
Core control	1.68288	0.416027	0.163505
Penumbra	0.51814	0.49833
Penumbra control	1.74418	0.509678	0.297068
PCAR	1.66301	0.427785
PCAR control	1.94207	0.395043	0.856308
ACAR	0.791001	0.299892
ACAR control	1.72954	0.396141	0.457348
No 08
Intermediate M2CAO
30 min M2CAO
Not examined
60 min M2CAO
ROI	Cerebral blood Flow (ml/g/min)	Standard deviation	Ratio (ROI / ROI Control)
Core	0.121863	0.55375
Core control	1.54224	0.540173	0.0790169
Penumbra	0.274177	0.380242
Penumbra control	1.39322	0.458853	0.196794
PCAR	1.6107	0.332837
PCAR control	1.95623	0.388727	0.823369
ACAR	0.703169	0.35964
ACAR control	1.41959	0.344016	0.495332
90 min M2CAO
ROI	Cerebral blood Flow (ml/g/min)	Standard deviation	Ratio (ROI / ROI Control)
Core	0.178476	0.485126
Core control	1.74564	0.532364	0.102241
Penumbra	0.49492	0.392448
Penumbra control	1.67304	0.479732	0.295821
PCAR	1.62445	0.363427
PCAR control	1.59679	0.384228	1.01732
ACAR	1.06314	0.477173
ACAR control	1.88855	0.40819	0.56294
120 min M2CAO
ROI	Cerebral blood Flow (ml/g/min)	Standard deviation	Ratio (ROI / ROI Control)
Core	0.236196	0.408048
Core control	1.9031	0.579228	0.124111
Penumbra	0.531306	0.410373
Penumbra control	1.85085	0.5272	0.287061
PCAR	1.54796	0.322495
PCAR control	1.72179	0.421911	0.899041
ACAR	1.11057	0.51679
ACAR control	2.09686	0.466607	0.529635
150 min M2CAO
ROI	Cerebral blood Flow (ml/g/min)	Standard deviation	Ratio (ROI / ROI Control)
Core	0.0958432	0.419429
Core control	1.55914	0.533081	0.0614718
Penumbra	0.37591	0.445015
Penumbra control	1.47142	0.466435	0.255474
PCAR	1.4297	0.31087
PCAR control	1.47234	0.371799	0.971039
ACAR	0.883597	0.452521
ACAR control	1.55252	0.375809	0.569137
180 min M2CAO
ROI	Cerebral blood Flow (ml/g/min)	Standard deviation	Ratio (ROI / ROI Control)
Core	0.265183	0.452898
Core control	1.68478	0.588963	0.157399
Penumbra	0.452822	0.471748
Penumbra control	1.60952	0.516422	0.28134
PCAR	1.56151	0.333428
PCAR control	1.60253	0.373139	0.974403
ACAR	0.792296	0.436627
ACAR control	1.75234	0.431429	0.452136

## Sheet: CBF Extended M2CAO group
No 01
Extended M2CAO
30 min M2CAO
ROI	Cerebral blood Flow (ml/g/min)	Standard deviation	Ratio (ROI / ROI Control)
Core	0.104021	0.144151
Core Control	1.62374	0.188047	0.0640626
Penumbra	0.25529	0.202828
Penumbra Control	1.60258	0.259294	0.159299
PCAR	1.20484	0.277555
PCAR Control	1.44871	0.333595	0.831664
ACAR	0.551848	0.167662
ACAR Control	1.26524	0.313037	0.436161
60 min M2CAO
ROI	Cerebral blood Flow (ml/g/min)	Standard deviation	Ratio (ROI / ROI Control)
Core	0.14961	0.206305
Core Control	1.58586	0.19597	0.09434
Penumbra	0.307012	0.244494
Penumbra Control	1.46958	0.259906	0.208911
PCAR	1.34572	0.28773
PCAR Control	1.5131	0.295783	0.889379
ACAR	0.596931	0.200878
ACAR Control	1.14504	0.319242	0.521319
90 min M2CAO
ROI	Cerebral blood Flow (ml/g/min)	Standard deviation	Ratio (ROI / ROI Control)
Core	0.165956	0.169754
Core Control	1.45682	0.184491	0.113917
Penumbra	0.259981	0.229596
Penumbra Control	1.33109	0.236962	0.195314
PCAR	1.30378	0.282683
PCAR Control	1.42566	0.276459	0.91451
ACAR	0.452739	0.16248
ACAR Control	1.03143	0.28151	0.438943
120 min M2CAO
ROI	Cerebral blood Flow (ml/g/min)	Standard deviation	Ratio (ROI / ROI Control)
Core	0.163519	0.214583
Core Control	1.57505	0.221916	0.103818
Penumbra	0.348816	0.296312
Penumbra Control	1.425	0.259906	0.244783
PCAR	1.33042	0.310097
PCAR Control	1.52181	0.277538	0.874235
ACAR	0.630496	0.210474
ACAR Control	1.10207	0.289492	0.572102
150 min M2CAO
ROI	Cerebral blood Flow (ml/g/min)	Standard deviation	Ratio (ROI / ROI Control)
Core	0.145269	0.202766
Core Control	1.60172	0.252581	0.0906956
Penumbra	0.292034	0.26249
Penumbra Control	1.41886	0.298153	0.205823
PCAR	1.55192	0.345322
PCAR Control	1.75105	0.306185	0.88628
ACAR	0.466011	0.197273
ACAR Control	1.13301	0.330711	0.411304
180 min M2CAO
ROI	Cerebral blood Flow (ml/g/min)	Standard deviation	Ratio (ROI / ROI Control)
Core	0.158834	0.238939
Core Control	1.49648	0.245666	0.106138
Penumbra	0.384838	0.326831
Penumbra Control	1.33935	0.275472	0.287332
PCAR	1.53581	0.361545
PCAR Control	1.7538	0.303651	0.875704
ACAR	0.700886	0.254796
ACAR Control	1.0958	0.284707	0.639611
210 min M2CAO
ROI	Cerebral blood Flow (ml/g/min)	Standard deviation	Ratio (ROI / ROI Control)
Core	0.265269	0.307305
Core Control	1.44831	0.234183	0.183158
Penumbra	0.309551	0.233345
Penumbra Control	1.29423	0.269145	0.239178
PCAR	1.56235	0.376753
PCAR Control	1.77173	0.303116	0.881822
ACAR	0.38843	0.15597
ACAR Control	1.04091	0.267164	0.373164
240 min M2CAO
ROI	Cerebral blood Flow (ml/g/min)	Standard deviation	Ratio (ROI / ROI Control)
Core	0.376657	0.355539
Core Control	1.62493	0.254023	0.231799
Penumbra	0.42106	0.302571
Penumbra Control	1.44863	0.289276	0.290661
PCAR	1.6934	0.408174
PCAR Control	1.92993	0.328458	0.877441
ACAR	0.543506	0.213075
ACAR Control	1.14003	0.303697	0.476747
270 min M2CAO
ROI	Cerebral blood Flow (ml/g/min)	Standard deviation	Ratio (ROI / ROI Control)
Core	0.406438	0.451498
Core Control	1.59783	0.261118	0.254369
Penumbra	0.536329	0.351539
Penumbra Control	1.4587	0.280156	0.367676
PCAR	1.60301	0.407404
PCAR Control	1.87373	0.333932	0.855518
ACAR	0.67055	0.296888
ACAR Control	1.13044	0.269133	0.593176
300 min M2CAO
ROI	Cerebral blood Flow (ml/g/min)	Standard deviation	Ratio (ROI / ROI Control)
Core	0.368839	0.463635
Core Control	1.4127	0.268998	0.261088
Penumbra	0.344423	0.301084
Penumbra Control	1.31074	0.29824	0.26277
PCAR	1.48779	0.381669
PCAR Control	1.76259	0.329955	0.844093
ACAR	0.292383	0.224342
ACAR Control	0.990044	0.297908	0.295323
330 min M2CAO
ROI	Cerebral blood Flow (ml/g/min)	Standard deviation	Ratio (ROI / ROI Control)
Core	0.496038	0.483214
Core Control	1.3826	0.242255	0.358772
Penumbra	0.433471	0.316335
Penumbra Control	1.28526	0.255172	0.337263
PCAR	1.42147	0.369311
PCAR Control	1.68744	0.30947	0.842383
ACAR	0.443125	0.221386
ACAR Control	0.979018	0.249471	0.452622
360 min M2CAO
ROI	Cerebral blood Flow (ml/g/min)	Standard deviation	Ratio (ROI / ROI Control)
Core	0.54142	0.520398
Core Control	1.51351	0.238866	0.357725
Penumbra	0.552289	0.34588
Penumbra Control	1.5023	0.300023	0.367629
PCAR	1.38993	0.376598
PCAR Control	1.66543	0.296585	0.834577
ACAR	0.586003	0.252742
ACAR Control	1.07468	0.245537	0.545281
390 min M2CAO
ROI	Cerebral blood Flow (ml/g/min)	Standard deviation	Ratio (ROI / ROI Control)
Core	0.6091	0.559244
Core Control	1.66624	0.269173	0.365554
Penumbra	0.702301	0.471027
Penumbra Control	1.63762	0.319964	0.428855
PCAR	1.40755	0.403982
PCAR Control	1.75894	0.342014	0.800226
ACAR	0.935702	0.378691
ACAR Control	1.26544	0.291592	0.739428
420 min M2CAO
ROI	Cerebral blood Flow (ml/g/min)	Standard deviation	Ratio (ROI / ROI Control)
Core	0.566957	0.568828	0.487793
Core Control	1.16229	0.224984
Penumbra	0.572643	0.356431	0.513664
Penumbra Control	1.11482	0.227187
PCAR	1.12386	0.312284
PCAR Control	1.39794	0.266332	0.80394
ACAR	0.638976	0.24961
ACAR Control	0.864242	0.207085	0.739348
450 min M2CAO
ROI	Cerebral blood Flow (ml/g/min)	Standard deviation	Ratio (ROI / ROI Control)
Core	0.567944	0.540481
Core Control	1.13589	0.278232	0.499999
Penumbra	0.595094	0.403812
Penumbra Control	1.18051	0.26186	0.504099
PCAR	0.917959	0.277161
PCAR Control	1.1633	0.252829	0.789099
ACAR	0.706038	0.252219
ACAR Control	0.9235	0.228496	0.764524
480 min M2CAO
ROI	Cerebral blood Flow (ml/g/min)	Standard deviation	Ratio (ROI / ROI Control)
Core	0.508279	0.448608
Core Control	1.05306	0.236417	0.482669
Penumbra	0.538951	0.311331
Penumbra Control	1.10534	0.228842	0.487588
PCAR	0.791179	0.228086
PCAR Control	1.00667	0.22292	0.785937
ACAR	0.670918	0.213926
ACAR Control	0.87007	0.175189	0.771108
510 min M2CAO
ROI	Cerebral blood Flow (ml/g/min)	Standard deviation	Ratio (ROI / ROI Control)
Core	0.502601	0.462729
Core Control	1.02751	0.276701	0.489145
Penumbra	0.446655	0.559197
Penumbra Control	1.06553	0.258856	0.419186
PCAR	0.739405	0.213136
PCAR Control	0.959198	0.232852	0.770858
ACAR	0.589372	0.418986
ACAR Control	0.819935	0.206078	0.718803
540 min M2CAO
ROI	Cerebral blood Flow (ml/g/min)	Standard deviation	Ratio (ROI / ROI Control)
Core	0.619683	0.497876
Core Control	0.978443	0.248287	0.633336
Penumbra	0.407506	0.604713
Penumbra Control	0.936428	0.241652	0.435171
PCAR	0.734561	0.207078
PCAR Control	0.925696	0.20719	0.793523
ACAR	0.351336	0.327592
ACAR Control	0.712352	0.235504	0.493206
570 min M2CAO
ROI	Cerebral blood Flow (ml/g/min)	Standard deviation	Ratio (ROI / ROI Control)
Core	0.4594	0.453305
Core Control	0.978484	0.265662	0.469502
Penumbra	0.321682	0.370812
Penumbra Control	0.991994	0.278253	0.324278
PCAR	0.777046	0.239427
PCAR Control	0.920889	0.207825	0.8438
ACAR	0.313523	0.277247
ACAR Control	0.681736	0.269144	0.459889
600 min M2CAO
ROI	Cerebral blood Flow (ml/g/min)	Standard deviation	Ratio (ROI / ROI Control)
Core	0.498169	0.443743
Core Control	1.06301	0.276304	0.46864
Penumbra	0.374441	0.350078
Penumbra Control	1.05559	0.287443	0.354722
PCAR	0.743252	0.222085
PCAR Control	0.893992	0.213284	0.831386
ACAR	0.46297	0.359247
ACAR Control	0.898248	0.323063	0.515414
No 02
Extended M2CAO
30 min M2CAO
ROI	Cerebral blood Flow (ml/g/min)	Standard deviation	Ratio (ROI / ROI Control)
Core	0.18203	0.204693
Core Control	0.885801	0.141259	0.205498
Penumbra	0.1986	0.158868
Penumbra Control	0.870343	0.21736	0.228186
PCAR	1.36804	0.376927
PCAR Control	1.32795	0.262708	1.03019
ACAR	0.373819	0.115366
ACAR Control	0.905217	0.201694	0.412961
60 min M2CAO
ROI	Cerebral blood Flow (ml/g/min)	Standard deviation	Ratio (ROI / ROI Control)
Core	0.194268	0.202746
Core Control	0.968785	0.155987	0.200527
Penumbra	0.261622	0.242627
Penumbra Control	0.964979	0.24854	0.271117
PCAR	1.63373	0.428402
PCAR Control	1.4342	0.263376	1.13912
ACAR	0.453202	0.217443
ACAR Control	1.012	0.209704	0.447828
90 min M2CAO
ROI	Cerebral blood Flow (ml/g/min)	Standard deviation	Ratio (ROI / ROI Control)
Core	0.207711	0.234791
Core Control	1.05148	0.156378	0.197542
Penumbra	0.419005	0.276302
Penumbra Control	1.08042	0.265922	0.387817
PCAR	1.61703	0.422862
PCAR Control	1.59482	0.276257	1.01393
ACAR	0.684182	0.176556
ACAR Control	1.1516	0.216244	0.594114
120 min M2CAO
ROI	Cerebral blood Flow (ml/g/min)	Standard deviation	Ratio (ROI / ROI Control)
Core	0.134954	0.191223
Core Control	1.05385	0.160961	0.128058
Penumbra	0.296539	0.252706
Penumbra Control	1.06063	0.285666	0.279588
PCAR	1.55247	0.412188
PCAR Control	1.60745	0.287668	0.965797
ACAR	0.627108	0.245399
ACAR Control	1.15261	0.219008	0.544076
150 min M2CAO
ROI	Cerebral blood Flow (ml/g/min)	Standard deviation	Ratio (ROI / ROI Control)
Core	0.152219	0.188146
Core Control	1.087	0.157455	0.140036
Penumbra	0.418621	0.249512
Penumbra Control	1.12686	0.265261	0.371493
PCAR	1.44553	0.352433
PCAR Control	1.60575	0.266409	0.900221
ACAR	1.17717	0.24358
ACAR Control	1.25619	0.220865	0.937096
180 min M2CAO
ROI	Cerebral blood Flow (ml/g/min)	Standard deviation	Ratio (ROI / ROI Control)
Core	0.16819	0.195995
Core Control	1.00761	0.150056	0.16692
Penumbra	0.362982	0.226082
Penumbra Control	1.04258	0.250552	0.348157
PCAR	1.48385	0.367284
PCAR Control	1.57285	0.272949	0.943415
ACAR	0.830039	0.177984
ACAR Control	1.17635	0.211933	0.705605
210 min M2CAO
ROI	Cerebral blood Flow (ml/g/min)	Standard deviation	Ratio (ROI / ROI Control)
Core	0.170397	0.15773
Core Control	0.99017	0.152248	0.172089
Penumbra	0.318448	0.202311
Penumbra Control	1.04694	0.253018	0.30417
PCAR	1.61301	0.368567
PCAR Control	1.49912	0.256409	1.07597
ACAR	0.478254	0.158994
ACAR Control	1.13551	0.235696	0.42118
240 min M2CAO
ROI	Cerebral blood Flow (ml/g/min)	Standard deviation	Ratio (ROI / ROI Control)
Core	0.188685	0.174728
Core Control	0.961333	0.145037	0.196274
Penumbra	0.407585	0.27743
Penumbra Control	1.02922	0.236166	0.396013
PCAR	1.69673	0.357412
PCAR Control	1.49243	0.250879	1.13689
ACAR	0.774071	0.239151
ACAR Control	1.12965	0.209872	0.685231
270 min M2CAO
ROI	Cerebral blood Flow (ml/g/min)	Standard deviation	Ratio (ROI / ROI Control)
Core	0.114482	0.146089
Core Control	0.911846	0.146323	0.12555
Penumbra	0.339145	0.240605
Penumbra Control	0.934276	0.255896	0.363003
PCAR	1.57514	0.350751
PCAR Control	1.43227	0.258589	1.09975
ACAR	0.968575	0.19861
ACAR Control	1.1152	0.196571	0.868521
300 min M2CAO
ROI	Cerebral blood Flow (ml/g/min)	Standard deviation	Ratio (ROI / ROI Control)
Core	0.154622	0.147272
Core Control	0.832585	0.133079	0.185713
Penumbra	0.394137	0.213869
Penumbra Control	0.870799	0.21701	0.452615
PCAR	1.48285	0.329147
PCAR Control	1.36997	0.240968	1.0824
ACAR	0.928818	0.172252
ACAR Control	0.993255	0.169123	0.935125
330 min M2CAO
ROI	Cerebral blood Flow (ml/g/min)	Standard deviation	Ratio (ROI / ROI Control)
Core	0.0993575	0.118714
Core Control	0.700203	0.142621	0.141898
Penumbra	0.172671	0.156955
Penumbra Control	0.727244	0.21249	0.237432
PCAR	1.23696	0.334437
PCAR Control	1.13984	0.236526	1.0852
ACAR	0.248455	0.113853
ACAR Control	0.770621	0.18741	0.322409
360 min M2CAO
ROI	Cerebral blood Flow (ml/g/min)	Standard deviation	Ratio (ROI / ROI Control)
Core	0.136648	0.132203
Core Control	0.733671	0.131212	0.186252
Penumbra	0.238091	0.182868
Penumbra Control	0.763295	0.224942	0.311925
PCAR	1.17311	0.304072
PCAR Control	1.11179	0.22413	1.05515
ACAR	0.292906	0.116359
ACAR Control	0.800796	0.191555	0.365769
390 min M2CAO
ROI	Cerebral blood Flow (ml/g/min)	Standard deviation	Ratio (ROI / ROI Control)
Core	0.124315	0.140579
Core Control	0.72214	0.139173	0.172148
Penumbra	0.297597	0.204852
Penumbra Control	0.740697	0.224101	0.40178
PCAR	1.12839	0.304796
PCAR Control	1.08944	0.219234	1.03575
ACAR	0.41543	0.138395
ACAR Control	0.807821	0.188035	0.51426
420 min M2CAO
ROI	Cerebral blood Flow (ml/g/min)	Standard deviation	Ratio (ROI / ROI Control)
Core	0.151167	0.160239
Core Control	0.759569	0.137576	0.199017
Penumbra	0.459571	0.254595
Penumbra Control	0.79945	0.22254	0.574859
PCAR	1.1504	0.297528
PCAR Control	1.10816	0.223381	1.03812
ACAR	0.706926	0.165513
ACAR Control	0.865455	0.177161	0.816826
450 min M2CAO
ROI	Cerebral blood Flow (ml/g/min)	Standard deviation	Ratio (ROI / ROI Control)
Core	0.159263	0.177769
Core Control	0.775375	0.137922	0.205401
Penumbra	0.568717	0.315558
Penumbra Control	0.810542	0.215603	0.70165
PCAR	1.17424	0.3027
PCAR Control	1.12243	0.22546	1.04616
ACAR	0.919524	0.162472
ACAR Control	0.885779	0.152405	1.0381
480 min M2CAO
ROI	Cerebral blood Flow (ml/g/min)	Standard deviation	Ratio (ROI / ROI Control)
Core	0.199269	0.18513
Core Control	0.830746	0.140632	0.239868
Penumbra	0.656127	0.328442
Penumbra Control	0.856556	0.205764	0.766006
PCAR	1.25271	0.307593
PCAR Control	1.20644	0.222121	1.03835
ACAR	1.08009	0.188114
ACAR Control	0.978613	0.170476	1.10369
510 min M2CAO
ROI	Cerebral blood Flow (ml/g/min)	Standard deviation	Ratio (ROI / ROI Control)
Core	0.118919	0.134025
Core Control	0.803817	0.139306	0.147943
Penumbra	0.260049	0.205255
Penumbra Control	0.776721	0.240096	0.334804
PCAR	1.25962	0.325596
PCAR Control	1.22419	0.228478	1.02894
ACAR	0.329158	0.198848
ACAR Control	0.859003	0.249308	0.383186
540 min M2CAO
ROI	Cerebral blood Flow (ml/g/min)	Standard deviation	Ratio (ROI / ROI Control)
Core	0.0970674	0.146721
Core Control	0.858394	0.152482	0.11308
Penumbra	0.239411	0.199478
Penumbra Control	0.867927	0.244882	0.275842
PCAR	1.27336	0.345477
PCAR Control	1.2438	0.241443	1.02377
ACAR	0.309775	0.127324
ACAR Control	0.889406	0.244864	0.348294
570 min M2CAO
ROI	Cerebral blood Flow (ml/g/min)	Standard deviation	Ratio (ROI / ROI Control)
Core	0.141558	0.190747
Core Control	0.863084	0.145199	0.164014
Penumbra	0.4269	0.291216
Penumbra Control	0.86216	0.239084	0.495152
PCAR	1.33917	0.370398
PCAR Control	1.29327	0.243179	1.03549
ACAR	0.735345	0.166344
ACAR Control	0.910369	0.212466	0.807744
600 min M2CAO
ROI	Cerebral blood Flow (ml/g/min)	Standard deviation	Ratio (ROI / ROI Control)
Core	0.1123	0.14792
Core Control	0.992329	0.155281	0.113168
Penumbra	0.280277	0.217312
Penumbra Control	0.996713	0.251166	0.281201
PCAR	1.39495	0.357396
PCAR Control	1.35185	0.24569	1.03188
ACAR	0.353872	0.133468
ACAR Control	1.04365	0.250518	0.339072
No 03
Extended M2CAO
30 min M2CAO
ROI	Cerebral blood Flow (ml/g/min)	Standard deviation	Ratio (ROI / ROI Control)
Core	0.137267	0.220903
Core Control	0.791795	0.179623	0.173362
Penumbra	0.16996	0.160234
Penumbra Control	0.734109	0.214796	0.231519
PCAR	1.19807	0.273088
PCAR Control	1.05591	0.238985	1.13463
ACAR	0.316904	0.0843591
ACAR Control	0.721592	0.158274	0.439173
60 min M2CAO
Not examined
90 min M2CAO
ROI	Cerebral blood Flow (ml/g/min)	Standard deviation	Ratio (ROI / ROI Control)
Core	0.117515	0.19491
Core Control	0.891271	0.215371	0.131851
Penumbra	0.24345	0.163023
Penumbra Control	0.809711	0.234543	0.300663
PCAR	1.34128	0.324291
PCAR Control	1.02157	0.234011	1.31296
ACAR	0.595258	0.15977
ACAR Control	0.845281	0.132976	0.704213
120 min M2CAO
ROI	Cerebral blood Flow (ml/g/min)	Standard deviation	Ratio (ROI / ROI Control)
Core	0.120187	0.220096
Core Control	0.79944	0.203205	0.150339
Penumbra	0.206878	0.154795
Penumbra Control	0.721523	0.222329	0.286724
PCAR	1.28337	0.302457
PCAR Control	0.986423	0.222623	1.30103
ACAR	0.387796	0.109646
ACAR Control	0.762687	0.134783	0.50846
150 min M2CAO
ROI	Cerebral blood Flow (ml/g/min)	Standard deviation	Ratio (ROI / ROI Control)
Core	0.12303	0.185537
Core Control	0.969105	0.263066	0.126952
Penumbra	0.283859	0.167472
Penumbra Control	0.896836	0.248033	0.316512
PCAR	1.23192	0.29145
PCAR Control	1.11661	0.27408	1.10327
ACAR	0.696556	0.205607
ACAR Control	0.985426	0.152052	0.706858
180 min M2CAO
ROI	Cerebral blood Flow (ml/g/min)	Standard deviation	Ratio (ROI / ROI Control)
Core	0.147418	0.173677
Core Control	0.925271	0.29261	0.159324
Penumbra	0.34586	0.201581
Penumbra Control	0.840619	0.260229	0.411435
PCAR	1.10618	0.269279
PCAR Control	1.06978	0.247121	1.03403
ACAR	1.03788	0.239335
ACAR Control	0.925673	0.151675	1.12122
210 min M2CAO
ROI	Cerebral blood Flow (ml/g/min)	Standard deviation	Ratio (ROI / ROI Control)
Core	0.082255	0.211782
Core Control	0.743274	0.274083	0.110666
Penumbra	0.161742	0.133115
Penumbra Control	0.671589	0.242134	0.240835
PCAR	0.986949	0.243045
PCAR Control	0.855182	0.226245	1.15408
ACAR	0.321802	0.19221
ACAR Control	0.674689	0.138592	0.476963
240 min M2CAO
ROI	Cerebral blood Flow (ml/g/min)	Standard deviation	Ratio (ROI / ROI Control)
Core	0.162099	0.217472
Core Control	0.665323	0.302557	0.24364
Penumbra	0.197812	0.131809
Penumbra Control	0.601417	0.268642	0.32891
PCAR	0.886271	0.238464
PCAR Control	0.746526	0.209626	1.18719
ACAR	0.398549	0.203943
ACAR Control	0.560245	0.134871	0.711383
270 min M2CAO
ROI	Cerebral blood Flow (ml/g/min)	Standard deviation	Ratio (ROI / ROI Control)
Core	0.225694	0.297991
Core Control	0.755648	0.347324	0.298676
Penumbra	0.293737	0.155121
Penumbra Control	0.697762	0.266921	0.42097
PCAR	0.862994	0.245147
PCAR Control	0.801648	0.211612	1.07652
ACAR	0.664065	0.273439
ACAR Control	0.678124	0.151788	0.979268
300 min M2CAO
ROI	Cerebral blood Flow (ml/g/min)	Standard deviation	Ratio (ROI / ROI Control)
Core	0.20303	0.22881
Core Control	0.70417	0.383679	0.288325
Penumbra	0.318852	0.17383
Penumbra Control	0.6815	0.2473	0.467868
PCAR	0.821926	0.24532
PCAR Control	0.730639	0.197703	1.12494
ACAR	0.808915	0.220391
ACAR Control	0.634047	0.140401	1.2758
330 min M2CAO
ROI	Cerebral blood Flow (ml/g/min)	Standard deviation	Ratio (ROI / ROI Control)
Core	0.246041	0.291565
Core Control	0.678546	0.381823	0.3626
Penumbra	0.326657	0.180671
Penumbra Control	0.6436	0.267177	0.507547
PCAR	0.778456	0.244548
PCAR Control	0.713771	0.19899	1.09062
ACAR	0.932737	0.246067
ACAR Control	0.609543	0.147255	1.53022
360 min M2CAO
ROI	Cerebral blood Flow (ml/g/min)	Standard deviation	Ratio (ROI / ROI Control)
Core	0.256808	0.304156
Core Control	0.679086	0.412721	0.378167
Penumbra	0.332659	0.187523
Penumbra Control	0.654835	0.265821	0.508004
PCAR	0.793127	0.243621
PCAR Control	0.707659	0.198846	1.12078
ACAR	0.904575	0.233557
ACAR Control	0.633146	0.153636	1.4287
390 min M2CAO
ROI	Cerebral blood Flow (ml/g/min)	Standard deviation	Ratio (ROI / ROI Control)
Core	0.251913	0.281236
Core Control	0.638965	0.422892	0.394252
Penumbra	0.305881	0.178815
Penumbra Control	0.590924	0.26479	0.517632
PCAR	0.694684	0.213519
PCAR Control	0.646038	0.176531	1.0753
ACAR	0.708199	0.223934
ACAR Control	0.571243	0.137898	1.23975
420 min M2CAO
ROI	Cerebral blood Flow (ml/g/min)	Standard deviation	Ratio (ROI / ROI Control)
Core	0.165834	0.213695
Core Control	0.723262	0.431432	0.229286
Penumbra	0.146172	0.146447
Penumbra Control	0.702813	0.30505	0.207981
PCAR	0.809191	0.266775
PCAR Control	0.827621	0.226012	0.977731
ACAR	0.405522	0.229206
ACAR Control	0.630832	0.164115	0.642837
450 min M2CAO
ROI	Cerebral blood Flow (ml/g/min)	Standard deviation	Ratio (ROI / ROI Control)
Core	0.191257	0.263167
Core Control	0.74	0.421938	0.258455
Penumbra	0.185943	0.159029
Penumbra Control	0.729282	0.307159	0.254967
PCAR	0.93551	0.310815
PCAR Control	0.886089	0.260066	1.05577
ACAR	0.479359	0.236332
ACAR Control	0.688272	0.168968	0.696467
480 min M2CAO
ROI	Cerebral blood Flow (ml/g/min)	Standard deviation	Ratio (ROI / ROI Control)
Core	0.195762	0.253794
Core Control	0.742339	0.435302	0.26371
Penumbra	0.203498	0.139655
Penumbra Control	0.732943	0.277571	0.277645
PCAR	0.948358	0.298157
PCAR Control	0.867725	0.239077	1.09292
ACAR	0.498793	0.232357
ACAR Control	0.703163	0.170344	0.709356
510 min M2CAO
ROI	Cerebral blood Flow (ml/g/min)	Standard deviation	Ratio (ROI / ROI Control)
Core	0.199839	0.258115
Core Control	0.683847	0.417956	0.292228
Penumbra	0.271258	0.166044
Penumbra Control	0.672267	0.269454	0.403497
PCAR	0.809064	0.232785
PCAR Control	0.707253	0.188049	1.14395
ACAR	0.63031	0.220448
ACAR Control	0.646755	0.165136	0.974573
540 min M2CAO
ROI	Cerebral blood Flow (ml/g/min)	Standard deviation	Ratio (ROI / ROI Control)
Core	0.17682	0.245274
Core Control	0.581298	0.398834	0.304181
Penumbra	0.20464	0.148952
Penumbra Control	0.555616	0.26658	0.368312
PCAR	0.695798	0.227186
PCAR Control	0.591953	0.172566	1.17543
ACAR	0.432905	0.22657
ACAR Control	0.502946	0.126576	0.860739
570 min M2CAO
ROI	Cerebral blood Flow (ml/g/min)	Standard deviation	Ratio (ROI / ROI Control)
Core	0.316422	0.27097
Core Control	0.729639	0.413061	0.433669
Penumbra	0.310433	0.173374
Penumbra Control	0.70849	0.298557	0.438161
PCAR	0.800434	0.243729
PCAR Control	0.709189	0.208593	1.12866
ACAR	0.541648	0.221572
ACAR Control	0.654189	0.169386	0.827969
600 min M2CAO
ROI	Cerebral blood Flow (ml/g/min)	Standard deviation	Ratio (ROI / ROI Control)
Core	0.275367	0.256039
Core Control	0.70573	0.413029	0.390187
Penumbra	0.262452	0.145364
Penumbra Control	0.705353	0.308585	0.372086
PCAR	0.834368	0.259052
PCAR Control	0.742069	0.205388	1.12438
ACAR	0.513928	0.229038
ACAR Control	0.679086	0.167821	0.756794
No 05
Extended M2CAO
30 min M2CAO
ROI	Cerebral blood Flow (ml/g/min)	Standard deviation	Ratio (ROI / ROI Control)
Core	0.0591438	0.145423
Core Control	1.11772	0.247459	0.0529147
Penumbra	0.160142	0.173549
Penumbra Control	1.04086	0.238086	0.153855
PCAR	1.53712	0.340794
PCAR Control	1.30894	0.22874	1.17432
ACAR	0.466346	0.15275
ACAR Control	1.11389	0.229026	0.418664
60 min M2CAO
ROI	Cerebral blood Flow (ml/g/min)	Standard deviation	Ratio (ROI / ROI Control)
Core	0.0703403	0.152514
Core Control	1.17644	0.295951	0.0597908
Penumbra	0.214525	0.231962
Penumbra Control	1.11061	0.261794	0.19316
PCAR	1.74936	0.395792
PCAR Control	1.35314	0.232849	1.29282
ACAR	0.66766	0.243827
ACAR Control	1.29307	0.20929	0.516337
90 min M2CAO
ROI	Cerebral blood Flow (ml/g/min)	Standard deviation	Ratio (ROI / ROI Control)
Core	0.0703485	0.180161
Core Control	1.22126	0.326781	0.0576032
Penumbra	0.256608	0.312194
Penumbra Control	1.17028	0.286962	0.219271
PCAR	1.82115	0.409151
PCAR Control	1.39531	0.253536	1.30519
ACAR	0.837949	0.290346
ACAR Control	1.36935	0.197916	0.611932
120 min M2CAO
ROI	Cerebral blood Flow (ml/g/min)	Standard deviation	Ratio (ROI / ROI Control)
Core	0.0535916	0.161465
Core Control	1.26646	0.313773	0.0423161
Penumbra	0.235695	0.289252
Penumbra Control	1.21915	0.294489	0.193327
PCAR	1.74629	0.391265
PCAR Control	1.50687	0.261344	1.15889
ACAR	0.687308	0.259836
ACAR Control	1.42158	0.206943	0.483482
150 min M2CAO
ROI	Cerebral blood Flow (ml/g/min)	Standard deviation	Ratio (ROI / ROI Control)
Core	0.0721217	0.180176
Core Control	1.26978	0.333627	0.0567986
Penumbra	0.31285	0.368421
Penumbra Control	1.23831	0.309973	0.252643
PCAR	1.7009	0.382641
PCAR Control	1.52416	0.276943	1.11596
ACAR	0.982344	0.345507
ACAR Control	1.52501	0.227506	0.644156
180 min M2CAO
ROI	Cerebral blood Flow (ml/g/min)	Standard deviation	Ratio (ROI / ROI Control)
Core	0.0786626	0.193511
Core Control	1.29137	0.325124	0.0609141
Penumbra	0.260675	0.337414
Penumbra Control	1.25481	0.327143	0.207741
PCAR	1.63857	0.368894
PCAR Control	1.55832	0.289466	1.0515
ACAR	0.727896	0.278846
ACAR Control	1.55433	0.232677	0.468302
210 min M2CAO
ROI	Cerebral blood Flow (ml/g/min)	Standard deviation	Ratio (ROI / ROI Control)
Core	0.0869198	0.218537
Core Control	1.53483	0.391376	0.0566315
Penumbra	0.3605	0.43254
Penumbra Control	1.50367	0.390148	0.239747
PCAR	1.68799	0.379067
PCAR Control	1.80231	0.349488	0.93657
ACAR	1.11227	0.42877
ACAR Control	1.82909	0.275424	0.6081
240 min M2CAO
ROI	Cerebral blood Flow (ml/g/min)	Standard deviation	Ratio (ROI / ROI Control)
Core	0.118219	0.238954
Core Control	1.57003	0.391966	0.0752973
Penumbra	0.516034	0.537124
Penumbra Control	1.54517	0.400451	0.333966
PCAR	1.65208	0.377227
PCAR Control	1.84721	0.353857	0.894365
ACAR	1.78507	0.401638
ACAR Control	1.89624	0.288951	0.941373
270 min M2CAO
ROI	Cerebral blood Flow (ml/g/min)	Standard deviation	Ratio (ROI / ROI Control)
Core	0.179059	0.311813
Core Control	1.49692	0.413097	0.119618
Penumbra	0.300305	0.376526
Penumbra Control	1.4634	0.39814	0.20521
PCAR	1.52542	0.34493
PCAR Control	1.8152	0.369626	0.840359
ACAR	0.566693	0.399868
ACAR Control	1.63749	0.32198	0.346074
300 min M2CAO
ROI	Cerebral blood Flow (ml/g/min)	Standard deviation	Ratio (ROI / ROI Control)
Core	0.185648	0.322718
Core Control	1.28928	0.399388	0.143994
Penumbra	0.297076	0.357228
Penumbra Control	1.27523	0.373357	0.232959
PCAR	1.31846	0.291399
PCAR Control	1.55662	0.305207	0.847002
ACAR	0.561168	0.317334
ACAR Control	1.42225	0.326263	0.394564
330 min M2CAO
ROI	Cerebral blood Flow (ml/g/min)	Standard deviation	Ratio (ROI / ROI Control)
Core	0.165412	0.313237
Core Control	1.27329	0.41309	0.129909
Penumbra	0.36893	0.383175
Penumbra Control	1.2488	0.384866	0.295428
PCAR	1.17066	0.270068
PCAR Control	1.4048	0.296762	0.833329
ACAR	1.02123	0.266478
ACAR Control	1.45519	0.30566	0.701785
360 min M2CAO
ROI	Cerebral blood Flow (ml/g/min)	Standard deviation	Ratio (ROI / ROI Control)
Core	0.157715	0.263027
Core Control	1.19743	0.392662	0.131711
Penumbra	0.239495	0.298494
Penumbra Control	1.16265	0.364493	0.205991
PCAR	1.09703	0.244659
PCAR Control	1.30181	0.274104	0.842696
ACAR	0.487226	0.218684
ACAR Control	1.25922	0.297613	0.386927
390 min M2CAO
ROI	Cerebral blood Flow (ml/g/min)	Standard deviation	Ratio (ROI / ROI Control)
Core	0.123607	0.299657
Core Control	1.35215	0.457935	0.0914152
Penumbra	0.220631	0.350144
Penumbra Control	1.30081	0.418276	0.16961
PCAR	1.17306	0.290192
PCAR Control	1.40208	0.300084	0.836657
ACAR	0.707295	0.262635
ACAR Control	1.37175	0.356069	0.515615
420 min M2CAO
ROI	Cerebral blood Flow (ml/g/min)	Standard deviation	Ratio (ROI / ROI Control)
Core	0.0921501	0.263455
Core Control	1.51211	0.472168	0.0609414
Penumbra	0.224907	0.328342
Penumbra Control	1.44993	0.432048	0.155116
PCAR	1.32749	0.332197
PCAR Control	1.60425	0.35376	0.827483
ACAR	0.797665	0.283252
ACAR Control	1.53954	0.399593	0.518119
450 min M2CAO
ROI	Cerebral blood Flow (ml/g/min)	Standard deviation	Ratio (ROI / ROI Control)
Core	0.128859	0.316586
Core Control	1.5915	0.493471	0.080967
Penumbra	0.246865	0.327565
Penumbra Control	1.5456	0.436044	0.159721
PCAR	1.41524	0.369855
PCAR Control	1.72851	0.384094	0.818763
ACAR	0.679	0.386443
ACAR Control	1.65047	0.482232	0.411398
480 min M2CAO
ROI	Cerebral blood Flow (ml/g/min)	Standard deviation	Ratio (ROI / ROI Control)
Core	0.125294	0.329005
Core Control	1.67817	0.517048	0.0746611
Penumbra	0.282015	0.397901
Penumbra Control	1.62918	0.450534	0.173102
PCAR	1.41515	0.368337
PCAR Control	1.75129	0.391472	0.808061
ACAR	0.959383	0.426967
ACAR Control	1.78292	0.467961	0.538096
510 min M2CAO
ROI	Cerebral blood Flow (ml/g/min)	Standard deviation	Ratio (ROI / ROI Control)
Core	0.13862	0.337504
Core Control	1.52712	0.505412	0.0907722
Penumbra	0.382175	0.474233
Penumbra Control	1.48637	0.415558	0.25712
PCAR	1.26469	0.354636
PCAR Control	1.5719	0.363344	0.804561
ACAR	1.54754	0.397268
ACAR Control	1.6574	0.445748	0.933715
540 min M2CAO
ROI	Cerebral blood Flow (ml/g/min)	Standard deviation	Ratio (ROI / ROI Control)
Core	0.126837	0.345095
Core Control	1.50649	0.517704	0.0841937
Penumbra	0.387288	0.478409
Penumbra Control	1.46371	0.430236	0.264593
PCAR	1.22174	0.343711
PCAR Control	1.4855	0.34059	0.822444
ACAR	1.54624	0.372356
ACAR Control	1.61172	0.460025	0.959373
570 min M2CAO
ROI	Cerebral blood Flow (ml/g/min)	Standard deviation	Ratio (ROI / ROI Control)
Core	0.18735	0.380242
Core Control	1.49259	0.528278	0.12552
Penumbra	0.437707	0.460811
Penumbra Control	1.44407	0.420443	0.303106
PCAR	1.16799	0.352844
PCAR Control	1.42905	0.345198	0.817319
ACAR	1.48196	0.422391
ACAR Control	1.57285	0.515025	0.942213
600 min M2CAO
ROI	Cerebral blood Flow (ml/g/min)	Standard deviation	Ratio (ROI / ROI Control)
Core	0.195395	0.39058
Core Control	1.68929	0.552676	0.115667
Penumbra	0.449316	0.47552
Penumbra Control	1.63214	0.476677	0.275293
PCAR	1.29754	0.406904
PCAR Control	1.57601	0.379116	0.823307
ACAR	1.63857	0.530535
ACAR Control	1.77044	0.574105	0.925516
