# Supplementary material for: Preserved Collateral Blood Flow in the Endovascular M2CAO Model Allows for Clinically Relevant Profiling of Injury Progression in Acute Ischemic Stroke
Source: PLoS One. 2017 Jan 9;12(1):e0169541. doi: 10.1371/journal.pone.0169541 (PMC5221807; doi:10.1371/journal.pone.0169541)
Supplement: S4 Dataset — (XLSX) [file pone.0169541.s004.xlsx]

## Sheet: ADC Lesion Volume over Time
ADC Lesion Volumes (mm3)
A. Short M2CAO group
M2CAO
id	10 min	30 min	60 min	90 min
No 01	38.75	25.75	27.6	ne
No 02	8.9	9.4	12.4	ne
No 03	75.511	49.1334	45.9556	ne
No 04	1.311	1.8666	2.8	ne
No 05	13.7778	16.4444	15.7778	ne
No 06	2.8888	3.1112	3.2664	ne
No 07	ne	3.1	4.9625	4.1
No 08	ne	27.8125	38.0125	31.7875
No 09	ne	1.9875	3.025	2.8
No 10	ne	10.075	11.325	11.525											´´
B. Intermediate M2CAO group
M2CAO
id	10 min	30 min	60 min	90 min	120 min	150 min	180 min
No 01	65.4666	ne	68.1776	65.2665	63.556	ne	62.6442
No 02	27.4668	33.1558	27.8444	23.2	23.6222	23.8444	ne
No 03	ne	18.4668	21.0886	25.7334	32.3336	32.4375	33.711
No 04	ne	12.075	14.0375	11.9625	10.25	12.125	11.2375
No 05	ne	68.4875	94.3111	103.312	101.5	107.288	ne
No 06	ne	44.025	40.3375	40.325	48.7875	56.5375	53.7375
No 07	ne	8.825	9.175	9.425	13.5125	18.15	16.35
No 08	ne	ne	77.8375	80.1625	80.5	84.2	85.625
C. Extended M2CAO group
M2CAO
id	10 min	30 min	60 min	90 min	120 min	150 min	180 min	210 min	240 min	270 min	300 min	330 min	360 min	390 min	420 min	450 min	480 min	510 min	540 min	570 min	600 min
No 01	ne	2.5625	10.625	9.875	9.375	22.9375	25.8125	24.375	26	28.125	30.5	29.4375	29.1875	32.8125	28.4375	33	33.125	36.125	35.9375	32.8125	38.875
No 02	ne	21.175	16.95	12.175	11.9125	11.45	12.925	11.6	12.3125	12.925	14.6	15.0325	14.1125	15.1	15.2	14.85	15.225	15.225	15.5375	16.225	15.475
No 03	ne	31.8	34.1375	39.205	38.275	38.175	37.7875	37.575	34.4375	38.4625	36.1875	36.7875	38.4125	37.8375	40.8625	41.5875	40.775	46.3375	50.2625	44.325	45.8
No 04	ne	63.2625	78.175	67.2125	61	63.3	63.45	59.95	52.725	57.0875	57.625	62.95	64.925	62.375	64.4125	63	57.7	57.85	58.5	58.3675	56.2875
No 05	ne	99.5251	104.15	99.7249	103.413	104.475	105.6	105.962	110.013	105.262	111	106.913	110.763	112.275	122.712	124.688	125.188	130.208	123.738	121.25	124.713
No 06	ne	5.1375	5.225	6.5625	8.1	8.725	8.825	8.925	8.8375	8.775	8.95	8.775	8.825	9.1625	8.825	8.8875	8.85	10.2125	8.325	7.85	8.825
No 07	ne	22.4835	22.1625	23.475	21.7125	23.5875	23.7375	22.925	23.65	21.5875	22.4625	21.6	20.35	18.9625	18.8375	20	20.75	23.625	23.225	24.4375	25.4125
ne: Not Examined.

## Sheet: Initial Hypoperfused Volume
Initial Hypoperfused MCA Region Volume
A. Short M2CAO group
Id	Volume (mm3)
No 07	164.875
No 08	102.31
No 09	145.25
No 10	123.938
B. Intermediate M2CAO group
Id	Volume (mm3)
No 02	151.875
No 03	172														´´
No 04	163.563
No 05	174.875
No 06	214.562
No 07	215.25
No 08	248
C. Extended M2CAO group
Id	Volume (mm3)
No 01	127.375
No 02	142.687
No 03	158.062
No 05	182.375
No 06	159.5
No 07	152.5
